# Supplementary material for: Two de novo GluN2B mutations affect multiple NMDAR-functions and instigate severe pediatric encephalopathy
Source: eLife. 2021 Jul 2;10:e67555. doi: 10.7554/eLife.67555 (PMC8260228; doi:10.7554/eLife.67555)
Supplement: Source code 1. [file elife-67555-code1.zip]

Archive with 1 entries (1 files):
- codeforkellnerdeltadeltaG.docx
